# Supplementary material for: Assessing the impact of a test and vaccinate or remove badger intervention project on bovine tuberculosis levels in cattle herds
Source: Epidemiol Infect. 2023 Jul 4;151:e115. doi: 10.1017/S0950268823001061 (PMC10369427; doi:10.1017/S0950268823001061)
Supplement: Supplementary file 1 [file hygsup.zip]

Archive with 3 entries (3 files):
- S0950268823001061sup001.xlsx
- S0950268823001061sup002.docx
- S0950268823001061sup003.docx
