# Supplementary material for: Assessing the impact of a test and vaccinate or remove badger intervention project on bovine tuberculosis levels in cattle herds
Source: Epidemiol Infect. 2023 Jul 4;151:e115. doi: 10.1017/S0950268823001061 (PMC10369427; doi:10.1017/S0950268823001061)
Supplement: Supplementary file 1 [file hygsup.zip › S0950268823001061sup001.xlsx]

## Sheet: TVR_COMP_AREA_DATA
Area	Year	Number of Confirmed NEW bTB Herd Restrictions in year	Number of Confirmed REMOVED bTB Herd Restrictions in year	Number of Confirmed bTB Herd Restrictions SPANNING ENTIRE YEAR	Number of NEW bTB Herd Restrictions NOT CONFIRMED in year	Total Cattle herds	Total time at risk (in years)	Total CITT herd tests	Total CITT Reactors & LRSs	% Dairy herds	% land managed within the area by these cattle herds	% cattle herds with a bTB breakdown during previous 2 years	Median herd size	% cattle herds that purchased cattle	# Active main badger setts per km2	# Badgers per km2 (social group size estimate from literature review)	# Badgers per km2 (based on social group size estimate from genetic sampling)
Banbridge buffer	2011	27	29	2	11	203	180.732	379	118	18.2266	27.0936	4.4335	39	84.7291	1.07	5.24	5.97
Banbridge buffer	2012	20	21	3	9	203	183.66	354	83	18.7192	26.601	3.44828	44	84.7291	1.07	5.24	5.97
Banbridge buffer	2013	31	24	2	4	202	180.775	354	124	18.8119	25.2475	6.43564	41	80.6931	1.07	5.24	5.97
Banbridge buffer	2014	21	22	7	2	208	187.882	353	127	18.2692	25	3.36538	40	82.2115	1.07	5.24	5.97
Banbridge buffer	2015	32	30	2	4	212	188.816	380	168	17.9245	26.4151	6.13208	44.5	85.8491	1.07	5.24	5.97
Banbridge buffer	2016	31	24	4	3	203	180.984	343	124	18.7192	24.1379	7.38916	47	83.7438	1.07	5.24	5.97
Banbridge buffer	2017	50	38	7	6	212	173.474	445	353	18.3962	25.4717	8.01887	43.5	81.1321	1.07	5.24	5.97
Banbridge buffer	2018	30	32	11	7	214	180.986	443	244	18.2243	25.2336	6.07477	43	77.1028	1.07	5.24	5.97
Banbridge buffer	2019	28	30	9	4	209	182.625	433	154	18.6603	25.3589	7.17703	41	83.2536	1.07	5.24	5.97
Banbridge TVR	2011	40	18	4	10	214	189.816	416	296	21.4953	51.8692	8.41122	45	89.2523	1.1	5.34	6.33
Banbridge TVR	2012	25	33	6	4	212	181.392	444	234	22.6415	53.3019	3.30189	46	84.434	1.1	5.34	6.33
Banbridge TVR	2013	21	28	4	6	208	190.849	375	86	23.0769	53.3654	1.92308	43	85.5769	1.1	5.34	6.33
Banbridge TVR	2014	28	18	1	7	210	196.11	345	154	22.8571	57.1429	5.2381	38.5	84.2857	1.1	5.34	6.33
Banbridge TVR	2015	16	28	2	3	219	199.57	403	172	22.3744	56.621	3.19635	40	91.7808	1.1	5.34	6.33
Banbridge TVR	2016	25	16	1	7	227	212.811	367	109	21.5859	55.5066	4.40529	40	87.2247	1.1	5.34	6.33
Banbridge TVR	2017	34	24	2	7	223	202.888	407	166	21.9731	55.6054	5.38117	48	92.8251	1.1	5.34	6.33
Banbridge TVR	2018	32	33	2	7	220	190.962	467	172	22.2727	52.2727	5	47	84.5455	1.1	5.34	6.33
Banbridge TVR	2019	29	23	3	5	209	189.811	405	117	22.9665	53.1101	5.26316	48	85.1675	1.1	5.34	6.33
Ballynahinch buffer	2011	19	12	1	3	147	137.063	237	302	14.2857	19.7279	4.08163	43	76.8708	1.17	6.94	5.6
Ballynahinch buffer	2012	24	17	3	1	150	133.699	276	221	14	21.3333	2.66667	43.5	76.6667	1.17	6.94	5.6
Ballynahinch buffer	2013	19	18	3	4	150	135.822	252	216	14	22	4.66667	41.5	78.6667	1.17	6.94	5.6
Ballynahinch buffer	2014	16	18	4	2	153	137.896	254	179	13.7255	27.451	3.26797	39	74.5098	1.17	6.94	5.6
Ballynahinch buffer	2015	18	12	6	4	153	138.984	251	171	13.7255	28.7582	3.26797	36	77.1242	1.17	6.94	5.6
Ballynahinch buffer	2016	23	18	4	4	146	131.775	254	126	14.3836	26.0274	3.42466	41	77.3973	1.17	6.94	5.6
Ballynahinch buffer	2017	41	27	5	6	143	116.868	301	268	14.6853	25.8741	7.69231	44	81.8182	1.17	6.94	5.6
Ballynahinch buffer	2018	31	25	7	8	141	116.666	304	280	14.8936	23.4043	9.21986	47	75.8865	1.17	6.94	5.6
Ballynahinch buffer	2019	25	33	5	3	133	104.594	312	176	15.7895	24.0602	9.02256	49	75.9399	1.17	6.94	5.6
Ballynahinch comparison	2011	24	23	6	2	174	150.011	347	352	16.6667	57.4713	4.5977	41.5	77.0115	1.22	7.3	5.81
Ballynahinch comparison	2012	46	31	5	7	186	151.394	396	318	15.5914	55.3763	8.60215	39.5	79.0323	1.22	7.3	5.81
Ballynahinch comparison	2013	27	40	4	3	184	159.69	366	212	15.7609	57.0652	6.52174	40.5	79.8913	1.22	7.3	5.81
Ballynahinch comparison	2014	26	22	5	4	191	171.227	369	235	15.1832	57.5916	6.80628	33	80.1047	1.22	7.3	5.81
Ballynahinch comparison	2015	27	24	5	7	195	169.392	383	275	14.8718	58.9744	8.20513	35	80.5128	1.22	7.3	5.81
Ballynahinch comparison	2016	29	23	4	5	191	170.197	335	212	15.1832	58.6387	6.28272	40	84.8167	1.22	7.3	5.81
Ballynahinch comparison	2017	42	30	8	6	189	153.921	406	323	15.3439	59.7884	10.582	41	79.8942	1.22	7.3	5.81
Ballynahinch comparison	2018	35	42	9	8	187	154.668	438	358	15.508	57.754	9.62567	43	76.4706	1.22	7.3	5.81
Ballynahinch comparison	2019	27	25	10	4	180	152.373	405	247	15.5556	58.3333	8.88889	39.5	78.3333	1.22	7.3	5.81
Castlewellan buffer	2011	15	9	0	6	157	147.789	280	62	8.28026	23.5669	3.82166	34	76.4331	1.16	5.58	6
Castlewellan buffer	2012	16	14	0	2	160	150.71	293	59	9.375	23.75	2.5	36	76.25	1.16	5.58	6
Castlewellan buffer	2013	16	14	0	2	156	146.696	257	76	9.61538	22.4359	2.5641	35.5	74.359	1.16	5.58	6
Castlewellan buffer	2014	12	8	2	1	158	148.041	253	71	9.49367	22.1519	1.89873	30.5	74.0506	1.16	5.58	6
Castlewellan buffer	2015	23	13	2	2	161	146.564	311	117	9.31677	22.3603	3.72671	34	75.1553	1.16	5.58	6
Castlewellan buffer	2016	18	21	3	3	173	155.006	294	115	8.67052	22.5434	3.46821	31	74.5665	1.16	5.58	6
Castlewellan buffer	2017	31	22	5	2	168	144.206	350	199	8.92857	21.4286	5.35714	33.5	76.1905	1.16	5.58	6
Castlewellan buffer	2018	16	30	0	2	168	150.414	316	114	8.92857	26.1905	5.35714	33.5	73.8095	1.16	5.58	6
Castlewellan buffer	2019	18	12	2	1	158	144.227	286	91	9.49367	23.4177	5.06329	30	77.8481	1.16	5.58	6
Castlewellan comparison	2011	29	12	2	6	246	231.723	438	120	6.50406	48.374	2.84553	32.5	80.0813	1.16	5.61	5.9
Castlewellan comparison	2012	42	27	3	4	246	217.726	463	207	6.09756	49.187	2.84553	32	78.8618	1.16	5.61	5.9
Castlewellan comparison	2013	20	35	4	1	240	216.48	443	125	6.66667	48.3333	3.33333	33.5	78.75	1.16	5.61	5.9
Castlewellan comparison	2014	17	20	3	3	243	229.362	378	89	6.58436	49.3827	2.88066	31	77.7778	1.16	5.61	5.9
Castlewellan comparison	2015	44	25	1	2	244	221.178	454	238	6.55738	51.6393	6.14754	33	79.918	1.16	5.61	5.9
Castlewellan comparison	2016	45	35	7	3	240	209.581	512	416	6.66667	50.4167	5	35	82.5	1.16	5.61	5.9
Castlewellan comparison	2017	37	37	12	9	245	207.038	530	213	6.53061	49.7959	8.57143	34	77.9592	1.16	5.61	5.9
Castlewellan comparison	2018	16	33	6	4	236	214.748	469	137	6.77966	48.7288	2.9661	37	74.5763	1.16	5.61	5.9
Castlewellan comparison	2019	23	20	6	5	218	196.551	434	178	6.88073	50	3.21101	39.5	78.4404	1.16	5.61	5.9
Dromore buffer	2011	18	18	7	4	186	166.836	366	188	16.6667	26.3441	3.76344	37.5	84.4086	1.05	4.91	5.9
Dromore buffer	2012	34	26	2	6	188	165.274	361	183	16.4894	25	6.91489	36	77.6596	1.05	4.91	5.9
Dromore buffer	2013	19	29	3	2	189	173.233	343	132	16.4021	25.3968	4.7619	35	76.7196	1.05	4.91	5.9
Dromore buffer	2014	11	8	7	1	188	174.97	315	146	16.4894	25.5319	2.12766	31.5	81.383	1.05	4.91	5.9
Dromore buffer	2015	29	17	7	4	191	168.74	367	279	16.2304	25.6545	4.71204	37	86.3874	1.05	4.91	5.9
Dromore buffer	2016	26	26	5	2	191	170.31	356	181	16.2304	27.2251	5.75916	34	83.7696	1.05	4.91	5.9
Dromore buffer	2017	41	26	6	5	191	159.608	419	365	16.2304	27.2251	7.8534	41	78.0105	1.05	4.91	5.9
Dromore buffer	2018	47	34	6	6	186	158.693	396	275	16.6667	23.6559	12.9032	42.5	82.7957	1.05	4.91	5.9
Dromore buffer	2019	39	40	13	6	177	138.206	439	283	17.5141	24.2938	11.2994	44	83.0508	1.05	4.91	5.9
Dromore comparison	2011	33	31	4	7	211	187.945	424	240	20.3791	50.7109	6.63507	40	82.4644	1.05	4.84	5.93
Dromore comparison	2012	32	31	7	12	210	180.707	458	394	20.4762	52.3809	4.7619	42.5	78.0952	1.05	4.84	5.93
Dromore comparison	2013	24	29	2	6	209	190.337	378	138	21.0526	52.1531	7.17703	37	83.2536	1.05	4.84	5.93
Dromore comparison	2014	27	22	4	1	211	191.09	375	192	20.8531	56.3981	5.21327	38	82.9384	1.05	4.84	5.93
Dromore comparison	2015	35	25	11	5	221	192.263	454	434	19.9095	55.2036	4.52489	42	82.3529	1.05	4.84	5.93
Dromore comparison	2016	26	38	3	6	217	196.921	389	143	20.2765	52.0737	5.06912	43	84.3318	1.05	4.84	5.93
Dromore comparison	2017	47	30	7	5	223	192.573	456	440	19.7309	52.0179	7.62332	43	83.4081	1.05	4.84	5.93
Dromore comparison	2018	43	34	11	5	213	179.537	487	430	20.6573	51.6432	8.92019	48	77.9343	1.05	4.84	5.93
Dromore comparison	2019	43	41	8	4	203	168.071	500	770	21.6749	51.7241	12.8079	44	80.2956	1.05	4.84	5.93
